# Supplementary material for: Single-cell characterization of CRISPR-modified transcript isoforms with nanopore sequencing
Source: Genome Biol. 2021 Dec 6;22:331. doi: 10.1186/s13059-021-02554-1 (PMC8647366; doi:10.1186/s13059-021-02554-1)
Supplement: Supplementary file 2 — Additional file 2: Table S1. Sequencing metrics. [file 13059_2021_2554_MOESM2_ESM.xlsx]

## Sheet: Supplementary Table1
	Table S1. Sequencing metrics
			------------------------Short Reads------------------------					---------------------------------Nanopore-------------------------------
	Cell Line	Sample	#Reads	%Aligned	#Cells	Reads/cell	Genes/cell	#Reads *	Aligned Genome%	Aligned RACK1 % **	Aligned reads with RACK1 exon1&8 % ***
	HEK293T	HEK293T-WT	90122182	96.3	5081	17737	2858	3626665	0.996	0.265095	0.205009
	HEK293T	RACK1-mixture	17083189	94.5	426	40101	4621	154382	0.977731	0.123751	0.105867
	HEK293T	RACK1-exon5	86325257	95.4	8093	10666	2065	1276775	0.98	0.246155	0.197254
			------------------------Short Reads------------------------					---------------------------------Nanopore-------------------------------
	Cell Line	Sample	#Reads	%Aligned	#Cells	Reads/cell	Genes/cell	#Reads	Aligned Genome%	Aligned PTPRC %	Aligned reads with PTPRC exon3&7 %
	Jurkat	Jurkat-WT	229159523	92.9	5881	38966	3896	1218294	0.972	0.122643	0.0876816
	Jurkat	Jurkat-stim	77971787	89.3	1445	53959	3868	972815	0.972	0.227162	0.169862
	Jurkat	HNRNPLL	117713166	91.9	2806	41950	3978	849425	0.977	0.0646767	0.0467128
	Jurkat	HNRNPLL-stim	98447788	86.8	1077	91409	4940	3678762	0.997	0.183902	0.135881
	Jurkat	CRISPR-screen	310490320	94.1	3073	101006	5340	7061157	0.994304	0.266728	0.203382
	Cell Line	Sample	#Reads	%Aligned	#Cells	Reads/cell	Genes/cell	#Reads	Aligned Genome%	Aligned MYL6 %	Aligned reads with MYL6 exon5&7 %
	Jurkat	CRISPR-screen	310490320	94.1	3073	101006	5340	46701948	0.995847	0.0738907	0.0717948
	* Number of reads depends on available pores in oxford nanopore flowcells; number of pores differ between flowcells.
	** Reads not aligned to target genes are mostly derived from mispriming of gene specific primers.
	*** We only used reads having both exon1&8 of RACK1, exon3&7 of PTPRC, or exon5&7 of MYL6 for the analysis.
	**** Percentages are calculated based on #Reads.
