# Supplementary material for: Single-cell characterization of CRISPR-modified transcript isoforms with nanopore sequencing
Source: Genome Biol. 2021 Dec 6;22:331. doi: 10.1186/s13059-021-02554-1 (PMC8647366; doi:10.1186/s13059-021-02554-1)
Supplement: Supplementary file 3 — Additional file 3: Table S2. Single-cell sequencing quality metrics [file 13059_2021_2554_MOESM3_ESM.xlsx]

## Sheet: Supplementary Table2
	Table S2. Single-cell sequencing quality metrics
		Long-reads		Short-reads
		# of target gene reads with cell barcode	Mean UMI per cell	Mean UMI per cell	Cellranger cell barcodes	Filtered cell barcodes	Gene	Sample
	HEK293WT	527305	99.2303	84.8	5081	4774	RACK1	HEK293WT
	RACK1ex5	179958	23.1975	28.75	8093	6979	RACK1	RACK1ex5
	RACK1ex2-7	10994	27.4432	21.1	426	406	RACK1	RACK1ex2-7
	Jurkat_CRISPRscreen_PTPRC	1114200	90.1517	11.23	3073	2814	PTPRC	Jurkat_CRISPRscreen
	Jurkat_WT	80077	8.66285	3.3669	5881	4919	PTPRC	Jurkat_WT
	HNRNPLL	26826	7.0117	1.76	2806	2415	PTPRC	HNRNPLL
	Jurkat_WT_stimulated	110880	29.315	6.79	1445	1333	PTPRC	Jurkat_WT_stimulated
	HNRNPLL_stimulated	372240	95.5595	13.65	1077	942	PTPRC	HNRNPLL_stimulated
	Jurkat_CRISPRscreen_MYL6	1978866	175.234	16.867	3073	2814	MYL6	Jurkat_CRISPRscreen
