# Supplementary material for: Single-cell characterization of CRISPR-modified transcript isoforms with nanopore sequencing
Source: Genome Biol. 2021 Dec 6;22:331. doi: 10.1186/s13059-021-02554-1 (PMC8647366; doi:10.1186/s13059-021-02554-1)
Supplement: Supplementary file 4 — Additional file 4: Table S3. List of gRNAs. [file 13059_2021_2554_MOESM4_ESM.xlsx]

## Sheet: Supplementary Table3
	Table S3. List of gRNAs
	RACK1_exon2	ATGATGATGGTCTTATCTAA
	RACK1_exon3	CTCGTGGTGGTGCCCCTGAG
	RACK1_exon4	ATTTCCTTTCCATCTTCTGT
	RACK1_exon5	ACCGCACGTCTATGCAGGTA
	RACK1_exon6	TACCTTACCTGTGTCCAGGA
	RACK1_exon7	GATCTTTCCCTCTAAATCCT
	HNRNPLL	GATGAACCCGTGTACATTGC
