# Supplementary material for: Single-cell characterization of CRISPR-modified transcript isoforms with nanopore sequencing
Source: Genome Biol. 2021 Dec 6;22:331. doi: 10.1186/s13059-021-02554-1 (PMC8647366; doi:10.1186/s13059-021-02554-1)
Supplement: Supplementary file 5 — Additional file 5: Table S4. List of differentially expressed gene between cells with full-length or exon5 skipped RACK1 transcript. [file 13059_2021_2554_MOESM5_ESM.xlsx]

## Sheet: Supplementary Table4
	Table S4. List of differentially expressed gene between cells
	with full-length or exon5 skipped RACK1 transcript
		P Value	avg_log2FC
	RACK1	1.01464e-202	0.6408
	MDK	4.38665e-180	-0.816693
	FTL	2.75796e-173	-0.666329
	EIF5	4.37036e-141	-0.776932
	RPS2	4.10251e-131	-0.420319
	SLC25A6	7.47027e-120	0.576033
	RPL14	2.43288e-115	0.366269
	SLC25A5	1.06324e-114	0.493425
	RPS5	3.85348e-113	0.405651
	RPLP1	3.42919e-111	-0.319259
	EIF1	4.00641e-104	-0.476013
	RPS4X	4.40843e-103	0.275217
	OAZ1	2.7614e-100	-0.427202
	SELENOH	1.11542e-98	0.573705
	RPSA	1.20122e-98	-0.415633
	RPS3	2.16676e-93	0.263313
	RPS19	7.33811e-93	-0.267424
	RPL5	9.71066e-90	0.310193
	RPLP0	1.59936e-89	-0.300738
	PRDX2	1.88039e-88	0.486662
	HNRNPA1	2.93328e-85	0.407396
	RPL12	1.76708e-79	-0.281906
	TKT	8.18115e-78	0.498685
	PRDX1	4.82969e-77	0.43361
	NUPR1	3.52734e-73	-0.661921
	RPL24	4.59458e-72	0.262246
	FTH1	7.32347e-72	-0.329266
	CKB	1.31418e-70	0.350186
	HMGN1	4.90799e-69	-0.417121
	BEX3	7.48977e-68	-0.485878
	SELENOW	1.13722e-64	0.413124
	HINT1	1.62169e-64	-0.351095
	XBP1	5.49835e-64	-0.55276
	ATP5MC1	7.81588e-64	0.444648
	MED10	1.38529e-63	-0.504535
	MT-ND4	2.31984e-61	-0.365612
	EIF3F	1.70488e-60	0.428135
	EEF1G	3.64655e-60	0.314065
	PPDPF	5.84472e-60	-0.326859
	IMPDH2	2.90327e-59	0.455943
	FXYD5	3.79386e-59	-0.460125
	EIF3K	1.35733e-56	0.384891
	RBM3	1.9904e-55	0.443975
	SLC25A3	3.28478e-55	0.367977
	HSPE1	1.05998e-54	0.403414
	ALDOA	1.11288e-54	0.347076
	ACTG1	1.70868e-54	0.318416
	MT-ND4L	4.11636e-54	-0.307162
	HSPD1	1.15074e-53	0.347545
	CA2	2.17513e-53	0.643129
	RPL7	4.61387e-53	0.287889
	MT-ND3	3.09231e-51	-0.321179
	PPIA	5.54745e-51	0.279586
	GPX4	4.01191e-50	0.3044
	RPL4	1.00274e-48	0.313311
	MORF4L2	1.50632e-47	-0.400642
	PSMB1	7.53161e-47	0.363534
	TIMP1	1.41842e-46	-0.455015
	NDUFB7	1.54639e-46	0.375356
	EGFL7	2.18039e-46	-0.433479
	ETFB	6.30215e-46	0.375862
	FDFT1	2.20693e-45	0.414696
	NUCKS1	3.4054e-45	-0.390131
	DGCR6L	2.90792e-44	-0.394649
	PSMB6	8.04288e-44	0.364537
	FAM50A	2.17911e-43	-0.409935
	PSMB3	4.37915e-43	0.359464
	NHP2	7.10052e-42	0.309255
	ACAT2	7.43936e-42	0.376649
	EEF1B2	1.42605e-41	0.254675
	KRT10	2.1574e-40	-0.386533
	IFRD1	3.98836e-40	-0.369991
	MT2A	9.20171e-40	0.335822
	ARL6IP4	6.46464e-39	-0.339122
	RPL22L1	9.19693e-39	0.42453
	HLA-B	1.23179e-38	-0.413631
	CCT7	2.96805e-38	0.353515
	DMKN	3.49542e-38	-0.35213
	WDR77	4.28343e-38	0.335834
	CST3	1.05205e-37	-0.356681
	EIF3G	4.332e-37	0.336907
	RP9	6.95823e-37	-0.362566
	LDHA	2.17508e-36	0.290908
	PGK1	2.36826e-35	0.351999
	SELENOK	6.43245e-35	-0.395377
	PRMT1	9.49604e-35	0.329938
	RABL6	3.22792e-34	0.300248
	MYC	3.8817e-34	0.453558
	EIF3E	4.45391e-34	0.312929
	EIF3L	5.67648e-34	0.328774
	BEX4	7.62585e-34	-0.364371
	GGCT	9.73778e-34	-0.342503
	GAL	9.86394e-34	-0.380039
	NDUFAF3	1.11953e-33	0.271857
	PSMB7	1.74066e-33	0.306572
	C1QBP	2.5412e-33	0.267577
	FDPS	2.62362e-33	0.326302
	RPL23	4.18528e-33	0.268146
	KRTCAP2	6.61606e-33	-0.302039
	ATP5F1B	6.95536e-33	0.275478
	EMD	2.64757e-32	-0.291328
	EEF2	2.98866e-32	0.252117
	RUVBL2	4.54255e-32	0.311526
	EIF3H	4.83682e-32	0.288051
	TUBA1B	5.37016e-32	0.265509
	PAXX	8.9136e-32	-0.331736
	NPDC1	2.02618e-31	-0.332813
	FBL	2.54308e-31	0.27869
	DEF8	3.17654e-31	0.279943
	UBE2D2	5.15093e-31	-0.310964
	METTL26	6.48583e-31	-0.288931
	B2M	8.15728e-31	-0.314172
	CCT3	1.08474e-30	0.302613
	EIF5A	1.39872e-30	0.279951
	SLIRP	1.5686e-30	0.330535
	FMC1	1.96901e-30	0.259138
	ATOX1	2.67719e-30	0.293175
	EIF1B	1.5053e-29	-0.340638
	TUFM	3.18195e-29	0.294279
	ZNF503	3.46879e-29	-0.474886
	AIP	3.96496e-29	0.278952
	PTGES3	7.31764e-29	-0.253299
	HNRNPDL	1.54028e-28	0.278896
	JTB	1.99663e-28	-0.294588
	ACP1	2.01612e-28	-0.308485
	NANS	5.31835e-28	0.285594
	PSMA2	7.05117e-28	0.269023
	GRINA	1.33336e-27	-0.303538
	SNU13	2.02772e-27	0.277395
	PSMA5	2.2726e-26	0.275604
	PFDN2	2.52062e-26	0.266928
	IDH3G	2.61197e-26	0.275586
	NDUFB3	4.72927e-26	0.280662
	VDAC2	4.83841e-26	0.2661
	C1orf35	1.03168e-25	-0.314972
	POLR2L	2.07576e-25	0.276508
	PGD	2.09665e-25	0.268865
	ZFAS1	3.16021e-25	-0.308735
	SIGIRR	4.24377e-25	-0.319729
	USP1	4.49619e-25	-0.299384
	VPS72	5.33677e-25	-0.305357
	ALKBH7	8.88789e-25	0.250953
	PDLIM1	9.34497e-25	0.268718
	JPT1	2.30411e-24	0.279743
	BAD	8.36946e-24	-0.302841
	CCDC151	1.34724e-23	-0.255643
	LRRC26	1.40775e-23	-0.327096
	SSNA1	2.72864e-23	-0.277648
	TOMM22	2.83887e-23	0.260629
	RRP7A	3.25124e-23	0.258373
	ILF2	4.50767e-23	0.253232
	H2AFX	5.04613e-23	0.252739
	TMEM14A	9.36711e-23	-0.278042
	INSIG1	2.13306e-22	0.339032
	GSTO1	2.9275e-22	0.254029
	FIBP	3.31145e-22	-0.278258
	CFD	1.46604e-21	-0.301101
	TUBA1C	9.39042e-21	0.274082
	SELENOM	1.26394e-20	-0.287775
	HMGB3	2.75366e-20	0.289379
	UPF3B	8.7572e-20	-0.275874
	DHRS7	1.80307e-19	-0.269428
	TCEA1	3.74028e-19	-0.264799
	TMEM106C	6.17782e-19	-0.265433
	TSPAN6	7.4359e-19	-0.261923
	HLA-A	1.69696e-18	-0.257012
	MT-ND6	1.77779e-18	0.261839
	TSC22D3	1.90074e-18	-0.429455
	SERP1	3.13656e-18	-0.254528
	TCEAL8	8.2878e-18	-0.272927
	APOC1	4.68775e-17	-0.265796
	SHMT2	1.11528e-16	-0.250224
	LINC01605	2.53564e-16	-0.264827
	PMAIP1	2.82121e-16	-0.353811
	PCSK1N	1.41076e-15	-0.266372
	CDC20	1.6067e-14	0.258862
	HIST1H4C	0.597076	0.255511
