# Supplementary material for: Single-cell characterization of CRISPR-modified transcript isoforms with nanopore sequencing
Source: Genome Biol. 2021 Dec 6;22:331. doi: 10.1186/s13059-021-02554-1 (PMC8647366; doi:10.1186/s13059-021-02554-1)
Supplement: Supplementary file 6 — Additional file 6: Table S5. gRNAs for single-cell CRISPR screen. [file 13059_2021_2554_MOESM6_ESM.xlsx]

## Sheet: Supplementary Table5
	Table S5. gRNAs for single-cell CRISPR screen
	Target Gene Symbol	sgRNA Target Sequence
	CELF2-1	ATGTAATGAGAACGACATCA
	CELF2-2	CAGATGATACAGTACCTCCA
	RBFOX2-1	GTGTGGCACCCCATACTCTG
	RBFOX2-2	AGAGACATGCAGCCGTTTCG
	HNRNPLL-1	GATGAACCCGTGTACATTGC
	HNRNPLL-2	GTAGTCGATCTCCCCCTCCT
	BUB3-1	CGGCTCAAGTACCAGCACAC
	BUB3-2	GGGATCAGACAGTTAAACTG
	SFPQ-1	ATGGGCCTCAATCAGAATCG
	SFPQ-2	TCTACCTGCTGATATCACGG
	HNRNPD-1	CCATGGTGGCGGCGACACAG
	HNRNPD-2	CCTATCACAGGGCGATCAAG
	SRRM1-1	AAGTGCACAAGAAAACATCG
	SRRM1-2	AGGGGAAGATCGTCTTCTAG
	CWC27-1	CCTGGTTTCATAGTCCAAGG
	CWC27-2	GAGATATTGACATAGAGTTG
	VIM-1	CAACGACAAAGCCCGCGTCG
	VIM-2	TCTTGACCTTGAACGCAAAG
	SNRPD2-1	GCGGCAGTTGATGAGCACTT
	SNRPD2-2	TGTGAGCACAGAGAGTGGAC
	PCBP2-1	AGTTGGCAGTATCATCGGAA
	PCBP2-2	GTGTGTCAAACAGATCTGCG
	SRSF3-1	GCAACCCACACACTTCGGAG
	SRSF3-2	TCCTACGATAATCATCTCGA
	SRSF7-1	AATGATAGATGCTATGAGTG
	SRSF7-2	AGGATCTTCGAATTCCACAA
	SRSF2-1	GCACCTCGCCCGACACGCTG
	SRSF2-2	GGGTATGACCTCCCTCAAGG
	SRSF9-1	GGATCACATGCGAGAAGCTG
	SRSF9-2	GGGGTCCTCGAAGCGCACGA
	SRSF5-1	GAGACTAAATCCAGCGGCCA
	SRSF5-2	GCAGACCTCGAAATGATAGA
	Non-target1	ACGGAGGCTAAGCGTCGCAA
	Non-target2	CGCTTCCGCGGCCCGTTCAA
	Non-target3	ATCGTTTCCGCTTAACGGCG
	Non-target4	GTAGGCGCGCCGCTCTCTAC
	Non-target5	CCATATCGGGGCGAGACATG
