# Supplementary material for: Single-cell characterization of CRISPR-modified transcript isoforms with nanopore sequencing
Source: Genome Biol. 2021 Dec 6;22:331. doi: 10.1186/s13059-021-02554-1 (PMC8647366; doi:10.1186/s13059-021-02554-1)
Supplement: Supplementary file 7 — Additional file 7: Table S6. List of oligo nucleotides for gRNA capture. [file 13059_2021_2554_MOESM7_ESM.xlsx]

## Sheet: Supplementary Table6
	Table S6. List of oligo nucleotides for gRNA capture
	oJR160	AAGCAGTGGTATCAACGCAGAGTACCAAGTTGATAACGGACTAGCC
	oJR163	AATGATACGGCGACCACCGAGATCTACACTCTTTCCCTACACGACGCTCTTCCGATCT
	oJR165_701	CAAGCAGAAGACGGCATACGAGATTCGCCTTAGTCTCGTGGGCTCGGAGATGTGTATAAGAGACAGAGTACCAAGTTGATAACGGACTAGCC
