# Supplementary material for: Single-cell characterization of CRISPR-modified transcript isoforms with nanopore sequencing
Source: Genome Biol. 2021 Dec 6;22:331. doi: 10.1186/s13059-021-02554-1 (PMC8647366; doi:10.1186/s13059-021-02554-1)
Supplement: Supplementary file 8 — Additional file 8: Table S7. Mutation rate detected from long-read sequencing for each gRNA target. [file 13059_2021_2554_MOESM8_ESM.xlsx]

## Sheet: Supplementary Table7
	Table S7. Mutation rate detected from long-read sequencing for each gRNA target
	Target gene	Cells with gRNA	Cells without gRNAs targeting indicated genes	P - value	Targeted exon
	BUB3-1	0.706579	0.146844	0.000606513	Exon2
	BUB3-2	0.293692	0.130268	0.416545	Exon4
	CELF2-1	0.662988	0.0346354	4.57e-10	Exon5
	CELF2-2	0.320192	0.233691	0.619205	Exon6
	CWC27-1	0.838754	0.120597	1.67e-17	Exon3
	CWC27-2	0.735393	0.10067	1.18e-38	Exon2
	HNRNPD-1	0.924939	0.39235	9.42e-05	Exon1
	HNRNPD-2	0.615779	0.0974614	3.21e-06	Exon3
	PCBP2-1	0.798725	0.353301	5.38e-07	Exon3
	PCBP2-2	0.634275	0.0817883	1.52e-12	Exon7
	SFPQ-1	0.181818	0.825008	0.105165	Exon1
	SNRPD2-1	0.68947	0.0857681	2.72e-05	Exon2
	SRRM1-1	0.136364	0.11301	0.588295	Exon4
	SRRM1-2	0.957765	0.288956	6.29e-11	Exon6
	SRSF3-2	0.908267	0.120209	4.83e-06	Exon3
	SRSF5-1	0.643189	0.127252	5.85e-11	Exon2
	SRSF5-2	0.821138	0.0974846	1.98e-101	Exon4
	SRSF9-1	0.972828	0.104318	0.00277933	Exon3
	SRSF9-2	0.788397	0.104294	1.17e-13	Exon1
	VIM-1	0.771041	0.0469301	3.42e-15	Exon2
	VIM-2	0.33661	0.161495	0.000182025	Exon4
	HNRNPLL-1	NA	0.0628424	NA	Exon3	**
	HNRNPLL-2	NA	0.0756506	NA	Exon1	**
	RBFOX2-1	NA	0.136846	NA	Exon3	**
	RBFOX2-2	NA	0.0975951	NA	Exon4	**
	* gRNA with <5 cells are excluded for the analysis
	* cells with <10 reads are excluded for the analysis
	** not enough reads from long-read sequencing due to low expression
